# Supplementary material for: C–H Bond Activation and C–C Coupling of Methane on a Single Cationic Platinum Center: A Spectroscopic and Theoretical Study
Source: Inorg Chem. 2022 Jul 12;61(29):11252–60. doi: 10.1021/acs.inorgchem.2c01328 (PMC9326971; doi:10.1021/acs.inorgchem.2c01328)
Supplement: Supplementary file 2 — ic2c01328_si_002.zip [file ic2c01328_si_002.zip]

Archive with 42 entries (42 files):
- geometries-vibrations/0-Units.txt
- geometries-vibrations/Fig3b-PtC2H4.txt
- geometries-vibrations/Fig3c-PtCHCH3.txt
- geometries-vibrations/Fig3d-cis-HPtCHCH2.txt
- geometries-vibrations/Fig3e-H2PtC2H2.txt
- geometries-vibrations/Fig3f-PtCH22.txt
- geometries-vibrations/Fig5b-PtC2H42.txt
- geometries-vibrations/Fig5c-Ptisobutylene.txt
- geometries-vibrations/Fig5d-Pt1butene.txt
- geometries-vibrations/Fig5e-Pt2butene.txt
- geometries-vibrations/FigS2b-trans-HPtCHCH2.txt
- geometries-vibrations/FigS2c-HCPtCH3.txt
- geometries-vibrations/FigS4b-CH4Ptpropyne.txt
- geometries-vibrations/FigS4c-H3CPtallyl.txt
- geometries-vibrations/FigS4d-Pt2butene.txt
- geometries-vibrations/FigS4e-Pt1butene.txt
- geometries-vibrations/FigS4f-CH4Ptpropadiene.txt
- geometries-vibrations/FigS4g-H2CPtpropene.txt
- geometries-vibrations/FigS4h-HPtcyclobutyl.txt
- geometries-vibrations/FigS4i-HHPtcyclobutene.txt
- geometries-vibrations/FigS5b-H2OPtC2H4.txt
- geometries-vibrations/FigS5c-H2OPtC2H4.txt
- geometries-vibrations/FigS5d-H2Ptacetaldehyde.txt
- geometries-vibrations/FigS5e-PtC2H4H2O.txt
- geometries-vibrations/FigS5f-Ptethanol.txt
- geometries-vibrations/FigS5g-Ptdimethylether.txt
- geometries-vibrations/PES0-CH4.txt
- geometries-vibrations/PES0-PtCH2.txt
- geometries-vibrations/PES1CH4PtCH2.txt
- geometries-vibrations/PES2-CH3PtHCH2.txt
- geometries-vibrations/PES3-HPtCH2CH3.txt
- geometries-vibrations/PES4-HHPtC2H4.txt
- geometries-vibrations/PES5-H2PtC2H4.txt
- geometries-vibrations/PES6-H2.txt
- geometries-vibrations/PES6-PtC2H4.txt
- geometries-vibrations/PESA-PtCH32.txt
- geometries-vibrations/PESTS1-CH3HPtCH2.txt
- geometries-vibrations/PESTS2-HPtCH2CH3.txt
- geometries-vibrations/PESTS3-HPtCH2CH3.txt
- geometries-vibrations/PESTS4-HHPtC2H4.txt
- geometries-vibrations/PESTS5-H2PtC2H4.txt
- geometries-vibrations/PESTSA-CH3PtHCH2.txt
