# Supplementary material for: C–H Bond Activation and C–C Coupling of Methane on a Single Cationic Platinum Center: A Spectroscopic and Theoretical Study
Source: Inorg Chem. 2022 Jul 12;61(29):11252–60. doi: 10.1021/acs.inorgchem.2c01328 (PMC9326971; doi:10.1021/acs.inorgchem.2c01328)
Supplement: Supplementary file 2 — ic2c01328_si_002.zip [file ic2c01328_si_002.zip › geometries-vibrations/0-Units.txt]

Atoms represented by atomic number
XYZ distances in Angstrom

Vibrational frequencies in cm-1 including scaling factor of 0.97
Vibrational intensities in km/mol


The -40 cm-1 shift for PtCH2+ as mentioned in the manuscript is NOT implemented in this frequency list.
