# Supplementary material for: C–H Bond Activation and C–C Coupling of Methane on a Single Cationic Platinum Center: A Spectroscopic and Theoretical Study
Source: Inorg Chem. 2022 Jul 12;61(29):11252–60. doi: 10.1021/acs.inorgchem.2c01328 (PMC9326971; doi:10.1021/acs.inorgchem.2c01328)
Supplement: Supplementary file 2 — ic2c01328_si_002.zip [file ic2c01328_si_002.zip › geometries-vibrations/Fig3c-PtCHCH3.txt]

78       0.000000000      0.423573000      0.000000000
6       -0.425092000     -2.486651000      0.000000000
6        0.472073000     -1.349336000      0.000000000
1        1.551336000     -1.540139000      0.000000000
1       -1.486636000     -2.250790000      0.000000000
1       -0.173295000     -3.115914000      0.869006000
1       -0.173295000     -3.115914000     -0.869006000

141.855807     	3.0295         
250.631413     	1.3348         
629.195641     	7.261          
722.35221      	13.1706        
899.951838     	33.3647        
908.273274     	5.578          
1115.238294    	34.9163        
1247.517388    	142.523        
1293.115051    	10.2161        
1372.830524    	20.8346        
1416.035876    	26.7471        
2872.527542    	93.1002        
2902.46795     	14.9855        
2959.520828    	9.3903         
3038.00411     	3.3394         
