# Supplementary material for: C–H Bond Activation and C–C Coupling of Methane on a Single Cationic Platinum Center: A Spectroscopic and Theoretical Study
Source: Inorg Chem. 2022 Jul 12;61(29):11252–60. doi: 10.1021/acs.inorgchem.2c01328 (PMC9326971; doi:10.1021/acs.inorgchem.2c01328)
Supplement: Supplementary file 2 — ic2c01328_si_002.zip [file ic2c01328_si_002.zip › geometries-vibrations/Fig3d-cis-HPtCHCH2.txt]

78      -0.396932000      0.004427000      0.003718000
6        2.519378000      0.283403000      0.013264000
6        1.406916000     -0.520453000     -0.051879000
1       -0.078152000      1.492938000     -0.082272000
1        1.511045000     -1.608862000     -0.076088000
1        2.480872000      1.356802000     -0.111157000
1        3.489182000     -0.163891000      0.211184000

153.391823     	5.6785         
273.308655     	2.6629         
308.939277     	3.3753         
565.046631     	1.6293         
674.224981     	2.9895         
790.331653     	47.1538        
959.379955     	3.8788         
987.37658      	10.4967        
1230.022953    	14.6313        
1261.219414    	74.282         
1452.274688    	13.4412        
2317.804621    	13.6012        
2981.023691    	12.992         
3035.413046    	19.1543        
3145.847352    	14.7401        
