# Supplementary material for: C–H Bond Activation and C–C Coupling of Methane on a Single Cationic Platinum Center: A Spectroscopic and Theoretical Study
Source: Inorg Chem. 2022 Jul 12;61(29):11252–60. doi: 10.1021/acs.inorgchem.2c01328 (PMC9326971; doi:10.1021/acs.inorgchem.2c01328)
Supplement: Supplementary file 2 — ic2c01328_si_002.zip [file ic2c01328_si_002.zip › geometries-vibrations/Fig3e-H2PtC2H2.txt]

78      -0.014875000     -0.259615000      0.000000000
6       -0.014875000      1.659030000      0.632762000
6       -0.014875000      1.659030000     -0.632762000
1        0.366569000     -2.084103000      0.000000000
1        1.089058000     -1.706823000      0.000000000
1       -0.058446000      2.066270000      1.628143000
1       -0.058446000      2.066270000     -1.628143000

174.295614     	13.2419        
275.216257     	34.4868        
375.224615     	8.6488         
384.973794     	1.9895         
520.620728     	5.1739         
715.153743     	3.9535         
728.629274     	60.2719        
780.351129     	1.251          
828.60116      	49.0651        
880.741182     	48.7898        
1347.790556    	40.1585        
1671.347539    	22.0304        
3166.541914    	175.4196       
3227.915366    	44.5062        
3291.367625    	1.0684         
