# Supplementary material for: C–H Bond Activation and C–C Coupling of Methane on a Single Cationic Platinum Center: A Spectroscopic and Theoretical Study
Source: Inorg Chem. 2022 Jul 12;61(29):11252–60. doi: 10.1021/acs.inorgchem.2c01328 (PMC9326971; doi:10.1021/acs.inorgchem.2c01328)
Supplement: Supplementary file 2 — ic2c01328_si_002.zip [file ic2c01328_si_002.zip › geometries-vibrations/Fig3f-PtCH22.txt]

78       0.000002000      0.204162000      0.000003000
6        1.475206000     -0.918170000     -0.044281000
6       -1.475215000     -0.918155000      0.044227000
1        1.452771000     -1.969002000     -0.312492000
1        2.396408000     -0.484398000      0.352903000
1       -1.452864000     -1.968917000      0.312717000
1       -2.396391000     -0.484399000     -0.353039000

161.219141     	0.445          
192.143614     	4.7337         
285.842122     	37.3478        
595.932886     	26.1379        
716.640559     	10.0785        
721.915322     	17.0244        
811.229139     	13.9312        
832.590188     	2.5947         
847.50646      	90.562         
1300.558055    	8.4            
1347.250266    	0.186          
2958.432876    	113.4575       
2966.31238     	5.9233         
3115.918778    	6.1718         
3120.234114    	30.1207        
