# Supplementary material for: C–H Bond Activation and C–C Coupling of Methane on a Single Cationic Platinum Center: A Spectroscopic and Theoretical Study
Source: Inorg Chem. 2022 Jul 12;61(29):11252–60. doi: 10.1021/acs.inorgchem.2c01328 (PMC9326971; doi:10.1021/acs.inorgchem.2c01328)
Supplement: Supplementary file 2 — ic2c01328_si_002.zip [file ic2c01328_si_002.zip › geometries-vibrations/Fig5b-PtC2H42.txt]

78       0.000000000      0.000000000      0.000000000
6        2.121623000      0.487189000     -0.485995000
6        2.121623000     -0.487189000      0.485995000
6       -2.121623000      0.487189000      0.485995000
6       -2.121623000     -0.487189000     -0.485995000
1        2.245350000      0.229426000     -1.531540000
1        2.245385000      1.531968000     -0.225533000
1        2.245385000     -1.531968000      0.225533000
1        2.245350000     -0.229426000      1.531540000
1       -2.245385000      1.531968000      0.225533000
1       -2.245350000      0.229426000      1.531540000
1       -2.245350000     -0.229426000     -1.531540000
1       -2.245385000     -1.531968000     -0.225533000

86.550287      	0              
108.592761     	5.8704         
108.812369     	5.8698         
278.287083     	17.186         
319.062197     	0              
354.574188     	3.633          
354.599214     	3.6164         
593.123863     	0.7849         
593.319803     	0.8014         
810.555571     	0.2718         
810.565756     	0.2747         
990.686996     	0.0005         
1002.252597    	0              
1005.857117    	5.1984         
1009.489185    	16.0735        
1009.497527    	16.1539        
1032.140237    	0              
1194.736293    	0              
1197.932249    	0              
1265.741942    	1.388          
1269.89975     	0              
1429.298395    	12.5739        
1429.299753    	12.6565        
1524.062739    	1.7744         
1527.292645    	0              
3025.79666     	3.3308         
3025.810725    	3.3688         
3030.211421    	23.4221        
3031.867405    	0              
3103.416254    	0              
3105.907602    	0.0008         
3128.304514    	4.5257         
3128.308394    	4.5646         
