# Supplementary material for: C–H Bond Activation and C–C Coupling of Methane on a Single Cationic Platinum Center: A Spectroscopic and Theoretical Study
Source: Inorg Chem. 2022 Jul 12;61(29):11252–60. doi: 10.1021/acs.inorgchem.2c01328 (PMC9326971; doi:10.1021/acs.inorgchem.2c01328)
Supplement: Supplementary file 2 — ic2c01328_si_002.zip [file ic2c01328_si_002.zip › geometries-vibrations/Fig5c-Ptisobutylene.txt]

78      -0.145413000      0.704939000      0.000000000
6        0.336261000     -1.563958000      0.000000000
6       -0.145413000     -2.186795000      1.273893000
6        1.438988000     -0.671732000      0.000000000
6       -0.145413000     -2.186795000     -1.273893000
1        0.186784000     -1.657961000      2.163878000
1       -1.229474000     -2.294371000      1.288995000
1        0.265138000     -3.202555000      1.310406000
1        1.995397000     -0.509904000     -0.918197000
1        1.995397000     -0.509904000      0.918197000
1        0.265138000     -3.202555000     -1.310406000
1       -1.229474000     -2.294371000     -1.288995000
1        0.186784000     -1.657961000     -2.163878000

128.340603     	11.2495        
157.411988     	0.1376         
189.406565     	0.0985         
225.903882     	1.0728         
380.501512     	1.3813         
400.893822     	0.2001         
410.146846     	4.9294         
480.660414     	16.9718        
765.552809     	13.6915        
811.440114     	8.3631         
895.294383     	0.4482         
954.081233     	0.0334         
984.403918     	0.2029         
1007.735716    	64.4691        
1019.327895    	20.2029        
1049.229697    	37.1053        
1268.649032    	6.1321         
1322.855639    	69.7822        
1362.079335    	25.2992        
1373.50448     	17.9251        
1408.454647    	2.8993         
1432.380376    	28.4603        
1432.996326    	4.6758         
1456.726794    	26.8359        
1477.148786    	13.0539        
2924.711602    	5.8912         
2932.092914    	12.1513        
2996.763978    	0.5844         
3001.172434    	0.9436         
3005.643261    	4.8572         
3047.385077    	3.0586         
3048.053019    	0.2729         
3095.579236    	5.0489         
