# Supplementary material for: C–H Bond Activation and C–C Coupling of Methane on a Single Cationic Platinum Center: A Spectroscopic and Theoretical Study
Source: Inorg Chem. 2022 Jul 12;61(29):11252–60. doi: 10.1021/acs.inorgchem.2c01328 (PMC9326971; doi:10.1021/acs.inorgchem.2c01328)
Supplement: Supplementary file 2 — ic2c01328_si_002.zip [file ic2c01328_si_002.zip › geometries-vibrations/Fig5d-Pt1butene.txt]

78      -0.623828000     -0.128455000     -0.037013000
6        1.137723000      1.047737000     -0.466659000
6        2.267573000      0.056610000     -0.480278000
6        0.497045000      1.490877000      0.717523000
6        2.021646000     -1.115691000      0.473804000
1        0.974699000      1.621604000     -1.373324000
1        2.405402000     -0.304216000     -1.498846000
1        3.194703000      0.575543000     -0.212413000
1       -0.112669000      2.386588000      0.688247000
1        0.874378000      1.215301000      1.695394000
1        2.124557000     -0.854665000      1.524309000
1        2.670292000     -1.963164000      0.254439000
1        0.983291000     -1.534726000      0.342867000

98.604671      	3.158          
161.694441     	1.7607         
257.08686      	1.7023         
289.553342     	15.636         
369.984287     	7.7026         
422.619494     	8.0351         
537.74763      	2.3964         
736.401884     	5.3323         
781.325979     	1.8266         
814.628698     	4.7014         
916.21932      	4.1951         
955.536039     	1.4197         
989.988208     	2.7882         
1026.310149    	21.0945        
1048.114876    	20.3167        
1094.212283    	9.8482         
1188.403939    	4.184          
1231.921437    	3.6399         
1315.94953     	1.0421         
1361.122721    	20.3253        
1366.400588    	1.8031         
1393.22167     	6.87           
1430.584227    	17.8639        
1436.839369    	9.087          
1480.79036     	9.888          
2550.947419    	227.8482       
2934.134861    	2.4815         
2988.786504    	1.1003         
3001.136156    	2.752          
3027.687675    	3.7973         
3047.419803    	3.0174         
3055.989753    	1.5557         
3115.918875    	3.0217         
