# Supplementary material for: C–H Bond Activation and C–C Coupling of Methane on a Single Cationic Platinum Center: A Spectroscopic and Theoretical Study
Source: Inorg Chem. 2022 Jul 12;61(29):11252–60. doi: 10.1021/acs.inorgchem.2c01328 (PMC9326971; doi:10.1021/acs.inorgchem.2c01328)
Supplement: Supplementary file 2 — ic2c01328_si_002.zip [file ic2c01328_si_002.zip › geometries-vibrations/Fig5e-Pt2butene.txt]

78       0.000000000      0.000000000      0.660535000
6       -0.431474000      0.562551000     -1.394188000
6        0.431474000     -0.562551000     -1.394188000
6        0.000000000      1.958954000     -1.724838000
6        0.000000000     -1.958954000     -1.724838000
1       -1.493872000      0.359021000     -1.515164000
1        1.493872000     -0.359021000     -1.515164000
1        1.059942000      2.129380000     -1.547604000
1       -0.586214000      2.705930000     -1.191969000
1       -0.195897000      2.112507000     -2.791963000
1       -1.059942000     -2.129380000     -1.547604000
1        0.586214000     -2.705930000     -1.191969000
1        0.195897000     -2.112507000     -2.791963000

174.646948     	1.3494         
178.282023     	4.1691         
212.73652      	0.3096         
219.750978     	0.001          
282.585832     	0.372          
363.991239     	4.5682         
396.530374     	20.5573        
461.156915     	0.0504         
827.202032     	3.9201         
858.082952     	2.9201         
943.931832     	70.3145        
983.251849     	14.4502        
1009.046865    	18.8509        
1042.730018    	18.3967        
1048.271822    	20.813         
1144.41182     	0.0606         
1225.342412    	7.8685         
1288.187063    	2.4834         
1372.609655    	17.1193        
1373.825162    	3.144          
1414.997685    	8.755          
1423.027733    	25.8252        
1434.951846    	37.233         
1447.915799    	18.3868        
1476.89969     	16.8252        
2928.833132    	8.8512         
2929.56296     	9.4798         
3000.558521    	1.3828         
3000.700626    	0.797          
3017.166764    	1.2998         
3023.495723    	5.8862         
3044.940095    	0.9955         
3045.204517    	1.7401         
