# Supplementary material for: C–H Bond Activation and C–C Coupling of Methane on a Single Cationic Platinum Center: A Spectroscopic and Theoretical Study
Source: Inorg Chem. 2022 Jul 12;61(29):11252–60. doi: 10.1021/acs.inorgchem.2c01328 (PMC9326971; doi:10.1021/acs.inorgchem.2c01328)
Supplement: Supplementary file 2 — ic2c01328_si_002.zip [file ic2c01328_si_002.zip › geometries-vibrations/FigS2b-trans-HPtCHCH2.txt]

78       0.375219000     -0.042851000     -0.000592000
6       -2.411540000     -0.320048000      0.024069000
6       -1.400689000      0.600128000     -0.067816000
1        0.880377000      1.373239000      0.264529000
1       -1.586974000      1.667704000     -0.108318000
1       -2.260233000     -1.389635000     -0.074409000
1       -3.426904000      0.010628000      0.226832000

142.908354     	9.0401         
240.522946     	1.1355         
326.078304     	3.2376         
620.523065     	0.8656         
675.872138     	7.622          
827.085147     	43.687         
946.195133     	4.0619         
970.306714     	12.9614        
1213.320038    	21.8243        
1248.222966    	83.6007        
1452.753674    	13.6975        
2300.506999    	25.1445        
3017.975453    	24.9656        
3077.22024     	15.619         
3113.817855    	18.5077        
