# Supplementary material for: C–H Bond Activation and C–C Coupling of Methane on a Single Cationic Platinum Center: A Spectroscopic and Theoretical Study
Source: Inorg Chem. 2022 Jul 12;61(29):11252–60. doi: 10.1021/acs.inorgchem.2c01328 (PMC9326971; doi:10.1021/acs.inorgchem.2c01328)
Supplement: Supplementary file 2 — ic2c01328_si_002.zip [file ic2c01328_si_002.zip › geometries-vibrations/FigS2c-HCPtCH3.txt]

78       0.000000000      0.221623000      0.000000000
6        1.242957000     -1.402952000      0.000000000
6       -1.605613000     -0.446025000      0.000000000
1        2.209624000     -0.879858000      0.000000000
1        1.095953000     -1.981597000      0.906629000
1        1.095953000     -1.981597000     -0.906629000
1       -2.225594000     -1.349649000      0.000000000

54.074881      	0.1954         
148.689845     	2.2085         
490.826887     	2.049          
519.819314     	52.6273        
698.65802      	62.9744        
797.108267     	17.6132        
802.734655     	2.1723         
879.255045     	17.6996        
1210.681832    	46.0646        
1347.253661    	8.2712         
1403.230033    	4.3551         
2892.413706    	28.9383        
2987.237317    	52.8886        
3036.973388    	4.3078         
3095.130805    	10.7574        
