# Supplementary material for: C–H Bond Activation and C–C Coupling of Methane on a Single Cationic Platinum Center: A Spectroscopic and Theoretical Study
Source: Inorg Chem. 2022 Jul 12;61(29):11252–60. doi: 10.1021/acs.inorgchem.2c01328 (PMC9326971; doi:10.1021/acs.inorgchem.2c01328)
Supplement: Supplementary file 2 — ic2c01328_si_002.zip [file ic2c01328_si_002.zip › geometries-vibrations/FigS4b-CH4Ptpropyne.txt]

78       0.255698000      0.090070000      0.005531000
6        2.521150000     -0.657454000     -0.013593000
6       -1.739102000      0.019402000     -0.010136000
6       -1.324241000      1.240008000     -0.018594000
6       -2.737053000     -1.046483000     -0.004885000
1        2.311856000      0.420754000     -0.211194000
1        1.683525000     -1.399788000     -0.021558000
1        3.163573000     -0.969215000     -0.833932000
1        3.019805000     -0.731600000      0.948249000
1       -1.485365000      2.304207000     -0.023095000
1       -2.631541000     -1.654660000      0.895893000
1       -3.740473000     -0.621976000     -0.040219000
1       -2.590314000     -1.706036000     -0.862309000

23.790123      	0.1711         
26.381284      	0.4604         
63.362437      	5.5493         
78.62723       	2.5769         
81.721918      	5.9485         
232.32179      	2.7075         
280.21457      	2.4449         
343.175524     	8.6303         
472.338493     	8.284          
490.86947      	1.6013         
579.395356     	3.8701         
691.90585      	27.4834        
848.759506     	43.0678        
892.761616     	5.7343         
989.405626     	1.9594         
1012.676314    	23.0381        
1132.959515    	15.723         
1315.820132    	12.6831        
1353.699602    	19.5193        
1380.396718    	46.7974        
1401.361037    	20.5306        
1410.466621    	9.4099         
1451.511492    	6.858          
1522.627624    	18.3541        
1730.452937    	52.3955        
2666.929058    	86.1065        
2763.603429    	4.2532         
2943.433766    	22.0354        
3003.930823    	4.5501         
3010.548066    	9.979          
3026.658408    	2.4781         
3082.009809    	10.2753        
3186.008553    	82.7697        
