# Supplementary material for: C–H Bond Activation and C–C Coupling of Methane on a Single Cationic Platinum Center: A Spectroscopic and Theoretical Study
Source: Inorg Chem. 2022 Jul 12;61(29):11252–60. doi: 10.1021/acs.inorgchem.2c01328 (PMC9326971; doi:10.1021/acs.inorgchem.2c01328)
Supplement: Supplementary file 2 — ic2c01328_si_002.zip [file ic2c01328_si_002.zip › geometries-vibrations/FigS4c-H3CPtallyl.txt]

78      -0.203374000      0.099153000      0.000000000
6       -1.984282000      1.116760000      0.000000000
6        1.483809000     -1.311830000      0.000000000
6        1.483809000     -0.549162000      1.191446000
6        1.483809000     -0.549162000     -1.191446000
1       -2.493135000      0.768709000      0.903160000
1       -2.493135000      0.768709000     -0.903160000
1       -1.772236000      2.184593000      0.000000000
1        1.228807000     -2.364012000      0.000000000
1        1.214509000     -1.020219000      2.128487000
1        2.080502000      0.354419000     -1.263506000
1        1.214509000     -1.020219000     -2.128487000
1        2.080502000      0.354419000      1.263506000

64.201487      	0.8435         
90.648149      	2.7806         
101.76949      	4.7534         
300.506679     	19.0472        
317.396901     	37.9903        
353.682467     	6.1707         
456.650489     	2.0037         
485.8342       	3.2999         
554.505253     	0.5343         
584.974505     	1.9082         
765.989309     	2.3032         
782.011381     	0              
906.087864     	1.0234         
961.303077     	4.4677         
1003.9791      	2.1521         
1014.951546    	18.0604        
1032.502047    	14.7662        
1068.421341    	99.3578        
1170.256888    	0.0292         
1209.481166    	0.2661         
1345.987617    	15.528         
1351.476944    	8.1274         
1376.537185    	15.4972        
1466.345605    	0.2366         
1467.66917     	11.8411        
2908.129937    	28.5396        
3004.165951    	3.61           
3023.081145    	9.0132         
3027.484945    	5.3416         
3042.07132     	3.6479         
3090.639317    	5.2518         
3122.322427    	2.5871         
3125.748273    	10.2811        
