# Supplementary material for: C–H Bond Activation and C–C Coupling of Methane on a Single Cationic Platinum Center: A Spectroscopic and Theoretical Study
Source: Inorg Chem. 2022 Jul 12;61(29):11252–60. doi: 10.1021/acs.inorgchem.2c01328 (PMC9326971; doi:10.1021/acs.inorgchem.2c01328)
Supplement: Supplementary file 2 — ic2c01328_si_002.zip [file ic2c01328_si_002.zip › geometries-vibrations/FigS4d-Pt2butene.txt]

78      -0.575761000     -0.390031000      0.000000000
6        1.373398000      0.267396000      0.709799000
6        1.373398000      0.267396000     -0.709799000
6        1.373398000      1.481088000      1.584651000
6        1.373398000      1.481088000     -1.584651000
1        1.741705000     -0.640290000      1.183813000
1        1.741705000     -0.640290000     -1.183813000
1        0.891821000      2.345704000      1.135914000
1        0.919938000      1.274089000      2.552565000
1        2.420418000      1.740791000      1.779347000
1        0.891821000      2.345704000     -1.135914000
1        0.919938000      1.274089000     -2.552565000
1        2.420418000      1.740791000     -1.779347000

164.026806     	2.2936         
171.615892     	2.87           
190.697732     	0.1205         
192.499798     	0.275          
266.928674     	0.7161         
363.651254     	6.742          
437.701927     	16.9969        
537.641221     	1.3555         
802.465868     	8.446          
845.534741     	6.0832         
919.576393     	56.7867        
977.162674     	4.3643         
997.962578     	0.8071         
1027.921707    	30.5833        
1029.688271    	29.4672        
1139.364134    	4.5883         
1214.546312    	6.0165         
1356.498537    	0.1235         
1370.077373    	22.1281        
1377.63862     	15.1459        
1399.602718    	21.0067        
1419.349299    	25.4322        
1441.039178    	0.6028         
1443.394144    	36.4819        
1473.438633    	16.8474        
2928.153453    	12.4124        
2928.475105    	8.6462         
3004.583439    	0.0033         
3006.449719    	1.421          
3017.706375    	6.9099         
3025.163153    	3.3013         
3051.316972    	0.0427         
3056.185305    	2.2426         
