# Supplementary material for: C–H Bond Activation and C–C Coupling of Methane on a Single Cationic Platinum Center: A Spectroscopic and Theoretical Study
Source: Inorg Chem. 2022 Jul 12;61(29):11252–60. doi: 10.1021/acs.inorgchem.2c01328 (PMC9326971; doi:10.1021/acs.inorgchem.2c01328)
Supplement: Supplementary file 2 — ic2c01328_si_002.zip [file ic2c01328_si_002.zip › geometries-vibrations/FigS4e-Pt1butene.txt]

78       0.707802000     -0.185242000     -0.011513000
6       -1.198899000      0.881323000      0.451353000
6       -2.388348000      0.387292000     -0.305020000
6       -0.201729000      1.729237000     -0.072279000
6       -2.840999000     -1.027244000      0.065402000
1       -1.261405000      0.795930000      1.534484000
1       -3.009791000     -1.127298000      1.137775000
1       -3.186821000      1.094997000     -0.038928000
1        0.391755000      2.350403000      0.591622000
1       -0.254863000      2.058703000     -1.105248000
1       -2.101113000     -1.771856000     -0.235671000
1       -3.772709000     -1.265897000     -0.443180000
1       -2.233738000      0.490217000     -1.379603000

68.529821      	0.1596         
137.698678     	1.1142         
218.855862     	1.0757         
261.097325     	8.725          
374.017159     	4.6891         
409.907353     	7.7731         
445.839742     	2.2681         
732.20741      	15.5661        
796.597853     	13.1942        
816.212514     	5.843          
952.215535     	12.9517        
985.413106     	38.2976        
1001.342737    	6.446          
1022.0405      	14.7791        
1049.242986    	12.138         
1166.548578    	0.7253         
1210.049683    	10.487         
1234.327231    	1.0836         
1295.380292    	7.5447         
1379.623531    	8.8227         
1395.240822    	0.716          
1416.37266     	12.5066        
1449.667522    	8.2241         
1456.532697    	12.1743        
1475.022546    	33.4526        
2894.125853    	21.1439        
2941.90524     	7.7913         
2984.093838    	3.4199         
3007.305453    	14.8101        
3009.41627     	7.4433         
3030.277963    	1.6505         
3036.264027    	4.6295         
3101.324643    	7.1513         
