# Supplementary material for: C–H Bond Activation and C–C Coupling of Methane on a Single Cationic Platinum Center: A Spectroscopic and Theoretical Study
Source: Inorg Chem. 2022 Jul 12;61(29):11252–60. doi: 10.1021/acs.inorgchem.2c01328 (PMC9326971; doi:10.1021/acs.inorgchem.2c01328)
Supplement: Supplementary file 2 — ic2c01328_si_002.zip [file ic2c01328_si_002.zip › geometries-vibrations/FigS4f-CH4Ptpropadiene.txt]

78      -0.226226000     -0.079325000      0.009246000
6       -2.555283000      0.509614000     -0.037968000
6        1.725935000      0.144735000      0.021539000
6        1.561054000     -1.225885000     -0.027058000
6        2.452602000      1.273727000     -0.018344000
1       -2.262179000     -0.523750000     -0.333723000
1       -1.759430000      1.272550000      0.153641000
1       -3.126447000      0.895775000     -0.877863000
1       -3.148782000      0.437524000      0.868382000
1        1.658899000     -1.811931000      0.882743000
1        2.002414000      2.245765000      0.129228000
1        3.519289000      1.229718000     -0.211917000
1        1.655982000     -1.771410000     -0.960671000

74.219259      	3.4704         
87.894998      	6.364          
115.242693     	1.6806         
186.126801     	6.2181         
229.916287     	2.7026         
273.659407     	1.4139         
290.91949      	2.5759         
360.810221     	6.3998         
395.899486     	32.0001        
438.60587      	20.9327        
453.4362       	12.6571        
717.355934     	5.8905         
921.912832     	73.0556        
926.998639     	15.5422        
940.723848     	45.638         
975.953957     	12.5541        
1002.702774    	2.453          
1132.746503    	14.2617        
1318.822379    	12.3248        
1375.463395    	29.7179        
1386.147363    	52.5898        
1424.174855    	1.3349         
1443.993992    	3.3784         
1522.413739    	39.0257        
1594.235255    	262.4531       
2674.769083    	96.6651        
2773.770581    	3.3845         
3001.532789    	23.5951        
3015.773165    	3.6627         
3038.54052     	8.7275         
3086.044427    	16.3935        
3087.891889    	6.3974         
3140.168584    	10.3142        
