# Supplementary material for: C–H Bond Activation and C–C Coupling of Methane on a Single Cationic Platinum Center: A Spectroscopic and Theoretical Study
Source: Inorg Chem. 2022 Jul 12;61(29):11252–60. doi: 10.1021/acs.inorgchem.2c01328 (PMC9326971; doi:10.1021/acs.inorgchem.2c01328)
Supplement: Supplementary file 2 — ic2c01328_si_002.zip [file ic2c01328_si_002.zip › geometries-vibrations/FigS4g-H2CPtpropene.txt]

78       0.373288000     -0.177847000     -0.131157000
6        1.837918000      0.450584000      0.821062000
6       -1.621502000      0.514979000      0.548409000
6       -1.102977000      1.342554000     -0.466379000
6       -2.635073000     -0.558277000      0.314152000
1       -1.499514000      0.840134000      1.575915000
1       -2.648857000     -0.919330000     -0.714672000
1        2.485251000      1.201866000      0.371689000
1        1.921931000      0.240822000      1.885797000
1       -0.671488000      2.304134000     -0.220007000
1       -2.509810000     -1.395058000      1.000093000
1       -3.623377000     -0.130194000      0.520349000
1       -1.440796000      1.230641000     -1.492345000

64.743135      	1.4281         
115.805196     	4.495          
148.899753     	0.4453         
190.604224     	1.0264         
231.379532     	1.0936         
341.033085     	12.4492        
385.269256     	3.1334         
423.909497     	6.2372         
684.40775      	7.5338         
732.030094     	11.9944        
761.837709     	19.7197        
863.364214     	10.0037        
894.502378     	15.8937        
914.009951     	8.7057         
962.333023     	8.1839         
1011.934749    	17.9153        
1027.239312    	39.6439        
1162.890611    	0.2742         
1216.034777    	7.3448         
1302.158749    	1.3189         
1365.699763    	10.9994        
1376.755823    	25.0759        
1422.423908    	18.6312        
1445.114827    	17.1327        
1487.711892    	26.0738        
2921.559587    	21.5925        
2972.686444    	17.7992        
2986.237538    	2.6922         
3021.863504    	4.5418         
3027.990024    	1.0906         
3064.199639    	1.249          
3101.513405    	13.66          
3118.000204    	4.2428         
