# Supplementary material for: C–H Bond Activation and C–C Coupling of Methane on a Single Cationic Platinum Center: A Spectroscopic and Theoretical Study
Source: Inorg Chem. 2022 Jul 12;61(29):11252–60. doi: 10.1021/acs.inorgchem.2c01328 (PMC9326971; doi:10.1021/acs.inorgchem.2c01328)
Supplement: Supplementary file 2 — ic2c01328_si_002.zip [file ic2c01328_si_002.zip › geometries-vibrations/FigS4h-HPtcyclobutyl.txt]

78       0.791013000     -0.019203000     -0.040217000
6       -2.988881000      0.012685000     -0.230498000
6       -1.110590000      0.026762000      0.645629000
6       -1.925910000     -1.106534000      0.023685000
6       -1.887533000      1.117951000     -0.093283000
1       -1.503725000      1.372785000     -1.085404000
1       -2.085664000      2.031925000      0.458685000
1       -3.698142000      0.069950000      0.590745000
1       -3.499696000     -0.025795000     -1.188118000
1       -1.547475000     -1.476684000     -0.933825000
1       -2.166556000     -1.948436000      0.665137000
1       -1.121903000      0.082885000      1.731311000
1        1.401657000      1.085985000      0.825202000

88.469141      	0.7831         
99.846271      	1.1746         
206.548696     	6.6688         
230.625066     	2.2967         
420.871845     	1.5788         
461.92661      	11.9411        
634.005095     	177.1757       
707.175396     	1.2492         
739.393849     	24.4706        
809.735727     	0.9704         
841.43814      	1.64           
911.157763     	2.7802         
930.555144     	3.9153         
969.296362     	0.6276         
992.372468     	13.7604        
1107.048681    	7.8607         
1120.762735    	5.2181         
1179.550458    	6.7465         
1193.499834    	13.6497        
1202.699023    	19.3529        
1209.054075    	65.2164        
1255.495832    	4.2557         
1414.721041    	17.707         
1427.899558    	10.3825        
1438.720393    	11.4498        
2286.082808    	8.8007         
2931.497819    	2.2865         
2934.493276    	3.2673         
2995.689509    	0.3819         
3024.998253    	0.7385         
3046.937907    	1.4074         
3051.987242    	1.9134         
3068.021148    	0.097          
