# Supplementary material for: C–H Bond Activation and C–C Coupling of Methane on a Single Cationic Platinum Center: A Spectroscopic and Theoretical Study
Source: Inorg Chem. 2022 Jul 12;61(29):11252–60. doi: 10.1021/acs.inorgchem.2c01328 (PMC9326971; doi:10.1021/acs.inorgchem.2c01328)
Supplement: Supplementary file 2 — ic2c01328_si_002.zip [file ic2c01328_si_002.zip › geometries-vibrations/FigS4i-HHPtcyclobutene.txt]

78       0.701336000      0.002450000     -0.072155000
6       -2.539953000      0.304020000     -0.649937000
6       -1.206464000     -0.171633000      0.946044000
6       -2.067566000     -1.033843000      0.009116000
6       -1.685911000      1.018620000      0.352871000
1        1.650715000     -1.096331000      0.457862000
1        1.477148000      0.835358000      0.936717000
1       -1.583976000      2.062480000      0.623686000
1       -3.602764000      0.524441000     -0.511070000
1       -2.320627000      0.460105000     -1.708490000
1       -1.552156000     -1.746575000     -0.638585000
1       -2.845502000     -1.580172000      0.541467000
1       -0.927703000     -0.353391000      1.977956000

83.33464       	2.2302         
85.731704      	1.024          
157.806196     	0.7323         
214.377081     	0.2732         
306.815462     	6.3528         
379.804276     	30.513         
439.013464     	3.2184         
656.301224     	14.3716        
705.884714     	3.943          
767.23702      	2.6858         
824.747835     	3.2906         
840.572997     	16.1871        
868.509967     	2.7228         
893.296183     	6.1266         
938.064496     	9.6178         
990.990509     	7.1275         
1040.784489    	1.0488         
1063.762528    	0.7989         
1133.194449    	4.2598         
1179.761045    	7.1097         
1201.14227     	1.0419         
1267.298986    	11.2097        
1340.437956    	26.2914        
1387.591887    	25.1464        
1429.700169    	19.9374        
2195.944297    	1.8073         
2342.453       	27.2004        
2940.919914    	12.1021        
2954.004438    	10.3492        
2976.326078    	0.1993         
3014.252108    	1.2037         
3066.54733     	6.9711         
3096.839363    	4.3675         
