# Supplementary material for: C–H Bond Activation and C–C Coupling of Methane on a Single Cationic Platinum Center: A Spectroscopic and Theoretical Study
Source: Inorg Chem. 2022 Jul 12;61(29):11252–60. doi: 10.1021/acs.inorgchem.2c01328 (PMC9326971; doi:10.1021/acs.inorgchem.2c01328)
Supplement: Supplementary file 2 — ic2c01328_si_002.zip [file ic2c01328_si_002.zip › geometries-vibrations/FigS5b-H2OPtC2H4.txt]

78       0.000000000      0.102306000      0.000000000
6       -0.653075000     -1.935087000      0.000000000
6        0.741150000     -1.900944000      0.000000000
1       -1.198317000     -2.107613000      0.920748000
1       -1.198317000     -2.107613000     -0.920748000
1        1.293282000     -2.050039000      0.920859000
1        1.293282000     -2.050039000     -0.920859000
8       -0.105044000      2.228024000      0.000000000
1        0.060987000      2.763717000     -0.785582000
1        0.060987000      2.763717000      0.785582000

110.473009     	7.4781         
141.869872     	13.0836        
180.621663     	12.9664        
231.850273     	246.2621       
366.916468     	18.7214        
377.194491     	10.8346        
423.755073     	5.8615         
618.710232     	16.0634        
691.133245     	5.2922         
810.965881     	0.3539         
959.264719     	0.0008         
1026.385033    	24.3716        
1028.957958    	1.2877         
1189.772027    	0.0005         
1232.678134    	2.6514         
1428.894487    	9.8977         
1500.893028    	1.5122         
1594.626553    	69.1608        
3021.584338    	1.9566         
3026.602633    	4.7513         
3099.705616    	0.0028         
3122.552996    	2.9338         
3645.59756     	197.9098       
3731.939685    	225.0717       
