# Supplementary material for: C–H Bond Activation and C–C Coupling of Methane on a Single Cationic Platinum Center: A Spectroscopic and Theoretical Study
Source: Inorg Chem. 2022 Jul 12;61(29):11252–60. doi: 10.1021/acs.inorgchem.2c01328 (PMC9326971; doi:10.1021/acs.inorgchem.2c01328)
Supplement: Supplementary file 2 — ic2c01328_si_002.zip [file ic2c01328_si_002.zip › geometries-vibrations/FigS5c-H2OPtC2H4.txt]

78       0.000000000      0.103775000      0.000000000
6       -0.711574000     -1.933291000      0.000000000
6        0.675668000     -1.945087000      0.000000000
1       -1.270863000     -2.076178000      0.917909000
1       -1.270863000     -2.076178000     -0.917909000
1        1.232441000     -2.098129000      0.917806000
1        1.232441000     -2.098129000     -0.917806000
8       -0.004925000      2.245699000      0.000000000
1        0.165839000      2.779430000     -0.785316000
1        0.165839000      2.779430000      0.785316000

105.758615     	12.7323        
124.786329     	13.8803        
190.802104     	234.9331       
241.480433     	9.1086         
360.897812     	22.2664        
372.10655      	0.4209         
394.74247      	3.5147         
599.707932     	12.3998        
638.341092     	12.4471        
799.348094     	1.257          
1017.343857    	22.8342        
1026.065321    	1.8472         
1084.527415    	0.0112         
1245.809412    	0.3178         
1269.946407    	0.0273         
1423.004938    	13.5724        
1514.751127    	0.048          
1589.645797    	70.1464        
3021.830621    	5.0175         
3026.015201    	9.9035         
3118.188578    	9.9367         
3145.718245    	0.0172         
3653.414208    	191.201        
3739.948296    	227.1271       
