# Supplementary material for: C–H Bond Activation and C–C Coupling of Methane on a Single Cationic Platinum Center: A Spectroscopic and Theoretical Study
Source: Inorg Chem. 2022 Jul 12;61(29):11252–60. doi: 10.1021/acs.inorgchem.2c01328 (PMC9326971; doi:10.1021/acs.inorgchem.2c01328)
Supplement: Supplementary file 2 — ic2c01328_si_002.zip [file ic2c01328_si_002.zip › geometries-vibrations/FigS5d-H2Ptacetaldehyde.txt]

78       0.000000000      0.714357000      0.000000000
8        0.323161000     -1.301108000      0.000000000
6       -0.404732000     -2.300249000      0.000000000
6        0.139815000     -3.662725000      0.000000000
1       -1.493575000     -2.173680000      0.000000000
1       -0.256873000     -4.196341000      0.871086000
1       -0.256873000     -4.196341000     -0.871086000
1        1.225787000     -3.674536000      0.000000000
1       -0.537300000      2.326409000      0.000000000
1        0.323045000      2.381343000      0.000000000

113.266803     	5.679          
131.411817     	6.0533         
166.807311     	2.0037         
264.613769     	2.3314         
277.104265     	0.0745         
411.536274     	13.9726        
524.72926      	11.1342        
586.301368     	17.8098        
781.047492     	3.8564         
907.330434     	10.9656        
1104.207939    	1.3434         
1132.96194     	26.3092        
1190.048186    	119.2027       
1332.387732    	78.2724        
1382.09674     	4.6158         
1401.796082    	15.3868        
1405.208736    	54.3627        
1640.228484    	347.8983       
1733.389612    	20.8745        
2855.888647    	0.5633         
2925.228127    	33.2093        
2957.679477    	6.9402         
2967.153176    	5.1061         
3067.252035    	2.7375         
