# Supplementary material for: C–H Bond Activation and C–C Coupling of Methane on a Single Cationic Platinum Center: A Spectroscopic and Theoretical Study
Source: Inorg Chem. 2022 Jul 12;61(29):11252–60. doi: 10.1021/acs.inorgchem.2c01328 (PMC9326971; doi:10.1021/acs.inorgchem.2c01328)
Supplement: Supplementary file 2 — ic2c01328_si_002.zip [file ic2c01328_si_002.zip › geometries-vibrations/FigS5e-PtC2H4H2O.txt]

78       0.000000000      0.802427000      0.000000000
6        0.474869000     -1.313381000      0.000000000
6       -0.915611000     -1.138366000      0.000000000
1        1.010151000     -1.522213000      0.917847000
1        1.010151000     -1.522213000     -0.917847000
1       -1.483193000     -1.230133000      0.919349000
1       -1.483193000     -1.230133000     -0.919349000
8        0.343935000     -4.120686000      0.000000000
1        0.419530000     -4.704325000     -0.761936000
1        0.419530000     -4.704325000      0.761936000

31.93919       	1.0125         
40.850289      	0.5128         
72.60935       	1.2552         
96.331185      	4.4235         
250.046406     	61.7112        
262.67891      	220.0197       
344.427988     	28.2627        
374.090879     	16.4035        
630.244502     	3.6786         
800.682814     	0.9008         
972.525783     	0.0053         
1012.317608    	42.8176        
1030.276576    	2.5326         
1175.275959    	0.0007         
1215.585279    	9.9729         
1417.72096     	15.0736        
1496.027896    	5.9251         
1598.281416    	55.9466        
3025.242887    	8.7373         
3042.201591    	7.6615         
3117.614629    	4.6794         
3138.65713     	15.9819        
3681.622972    	38.5099        
3769.074001    	95.8107        
