# Supplementary material for: C–H Bond Activation and C–C Coupling of Methane on a Single Cationic Platinum Center: A Spectroscopic and Theoretical Study
Source: Inorg Chem. 2022 Jul 12;61(29):11252–60. doi: 10.1021/acs.inorgchem.2c01328 (PMC9326971; doi:10.1021/acs.inorgchem.2c01328)
Supplement: Supplementary file 2 — ic2c01328_si_002.zip [file ic2c01328_si_002.zip › geometries-vibrations/FigS5f-Ptethanol.txt]

78      -0.803857000     -0.011665000     -0.007446000
6        3.619854000      0.132261000     -0.099053000
6        2.297941000     -0.557452000      0.101926000
1        3.679889000      0.612991000     -1.073900000
1        4.408660000     -0.620191000     -0.040599000
1        2.208313000     -1.041672000      1.071772000
1        3.818239000      0.865666000      0.684943000
8        1.199290000      0.458200000      0.009903000
1        1.421639000      1.241908000      0.532343000
1        2.063046000     -1.263288000     -0.690212000

61.365498      	0.0824         
123.840773     	6.7868         
234.339875     	3.4615         
246.382328     	3.3041         
379.699031     	73.6746        
517.068394     	16.1017        
768.770687     	105.5726       
796.417433     	6.1609         
946.731931     	64.2017        
1053.800725    	44.7346        
1102.478332    	5.3762         
1232.61101     	7.311          
1286.995224    	4.8849         
1364.957616    	34.2045        
1378.312285    	11.7783        
1437.215632    	12.7712        
1449.119472    	2.5483         
1465.935489    	8.6376         
2946.710717    	4.5121         
2994.444126    	3.499          
3006.981376    	4.5279         
3031.388516    	3.4268         
3059.40619     	3.0587         
3630.673334    	161.276        
