# Supplementary material for: C–H Bond Activation and C–C Coupling of Methane on a Single Cationic Platinum Center: A Spectroscopic and Theoretical Study
Source: Inorg Chem. 2022 Jul 12;61(29):11252–60. doi: 10.1021/acs.inorgchem.2c01328 (PMC9326971; doi:10.1021/acs.inorgchem.2c01328)
Supplement: Supplementary file 2 — ic2c01328_si_002.zip [file ic2c01328_si_002.zip › geometries-vibrations/FigS5g-Ptdimethylether.txt]

78      -0.217422000     -0.611374000      0.000000000
8        0.649921000      1.239169000      0.000000000
6        0.649921000      2.038708000      1.226322000
6        0.649921000      2.038708000     -1.226322000
1        1.479009000      2.739821000      1.155212000
1        0.801386000      1.353678000      2.053756000
1       -0.300128000      2.561163000      1.318234000
1        1.479009000      2.739821000     -1.155212000
1        0.801386000      1.353678000     -2.053756000
1       -0.300128000      2.561163000     -1.318234000

117.745875     	6.4228         
163.954832     	0.0068         
196.017115     	0.1366         
219.088468     	6.5049         
240.02844      	4.1472         
452.65826      	9.4806         
809.519999     	120.2646       
945.160919     	103.2377       
1108.476036    	1.1198         
1126.653739    	2.1896         
1134.485325    	18.5953        
1223.396592    	5.1659         
1415.672417    	1.6356         
1426.809181    	2.9586         
1436.946069    	18.3669        
1438.427647    	14.0871        
1440.329623    	28.2281        
1455.398573    	5.8428         
2964.830511    	1.5051         
2966.709692    	3.7701         
3053.882719    	1.6419         
3055.140227    	0.1715         
3081.398612    	0.086          
3083.525143    	0.1104         
