# Supplementary material for: C–H Bond Activation and C–C Coupling of Methane on a Single Cationic Platinum Center: A Spectroscopic and Theoretical Study
Source: Inorg Chem. 2022 Jul 12;61(29):11252–60. doi: 10.1021/acs.inorgchem.2c01328 (PMC9326971; doi:10.1021/acs.inorgchem.2c01328)
Supplement: Supplementary file 2 — ic2c01328_si_002.zip [file ic2c01328_si_002.zip › geometries-vibrations/PES0-CH4.txt]

6        0.000000000      0.000000000      0.000000000
1        0.628400000      0.628400000      0.628400000
1       -0.628400000     -0.628400000      0.628400000
1        0.628400000     -0.628400000     -0.628400000
1       -0.628400000      0.628400000     -0.628400000

1300.775238    	11.5307        
1300.775238    	11.5307        
1300.775238    	11.5307        
1511.35118     	0              
1511.35118     	0              
2939.975619    	0              
3040.349764    	22.1488        
3040.349764    	22.1488        
3040.349764    	22.1488        
