# Supplementary material for: C–H Bond Activation and C–C Coupling of Methane on a Single Cationic Platinum Center: A Spectroscopic and Theoretical Study
Source: Inorg Chem. 2022 Jul 12;61(29):11252–60. doi: 10.1021/acs.inorgchem.2c01328 (PMC9326971; doi:10.1021/acs.inorgchem.2c01328)
Supplement: Supplementary file 2 — ic2c01328_si_002.zip [file ic2c01328_si_002.zip › geometries-vibrations/PES0-PtCH2.txt]

78       0.000000000      0.000000000      0.181927000
6        0.000000000      0.000000000     -1.634431000
1        0.000000000      0.939544000     -2.191849000
1        0.000000000     -0.939544000     -2.191849000

725.521491     	8.3384         
747.256766     	26.541         
1016.064427    	55.6432        
1367.455657    	9.4134         
2947.613593    	19.5682        
3068.560177    	23.763         
