# Supplementary material for: C–H Bond Activation and C–C Coupling of Methane on a Single Cationic Platinum Center: A Spectroscopic and Theoretical Study
Source: Inorg Chem. 2022 Jul 12;61(29):11252–60. doi: 10.1021/acs.inorgchem.2c01328 (PMC9326971; doi:10.1021/acs.inorgchem.2c01328)
Supplement: Supplementary file 2 — ic2c01328_si_002.zip [file ic2c01328_si_002.zip › geometries-vibrations/PES1CH4PtCH2.txt]

78       0.000000000      0.000000000      0.093470000
6        0.000000000      0.000000000      1.930817000
1        0.000000000      0.925661000      2.510347000
1        0.000000000     -0.925661000      2.510347000
6        0.000000000      0.000000000     -2.384261000
1       -0.952349000      0.000000000     -1.807376000
1        0.000000000      0.902687000     -2.987955000
1        0.000000000     -0.902687000     -2.987955000
1        0.952349000      0.000000000     -1.807376000

91.399026      	3.7384         
92.719972      	10.4879        
229.225065     	12.4187        
258.402568     	0              
270.666375     	7.598          
431.459977     	0.4058         
702.356824     	2.098          
725.677661     	22.325         
1018.20415     	34.591         
1143.881715    	15.4522        
1317.260485    	1.454          
1375.364164    	43.2097        
1381.560136    	6.4237         
1436.334775    	0              
1513.899952    	0.8242         
2716.964956    	176.0926       
2796.486138    	0.2747         
2956.142609    	7.713          
3021.417304    	1.1064         
3058.65832     	7.4404         
3092.337787    	5.998          
