# Supplementary material for: C–H Bond Activation and C–C Coupling of Methane on a Single Cationic Platinum Center: A Spectroscopic and Theoretical Study
Source: Inorg Chem. 2022 Jul 12;61(29):11252–60. doi: 10.1021/acs.inorgchem.2c01328 (PMC9326971; doi:10.1021/acs.inorgchem.2c01328)
Supplement: Supplementary file 2 — ic2c01328_si_002.zip [file ic2c01328_si_002.zip › geometries-vibrations/PES2-CH3PtHCH2.txt]

78      -0.045166000     -0.204304000     -0.019523000
6       -1.514181000      0.987463000      0.016087000
1       -1.900711000      1.259200000     -0.966110000
1       -1.771493000      1.547695000      0.906605000
6        1.729155000      0.805487000      0.003097000
1        2.436365000     -0.027663000      0.092669000
1        1.807284000      1.316163000     -0.956837000
1        1.792585000      1.486928000      0.844159000
1       -0.130936000     -0.404314000      1.487237000

118.016602     	0.1524         
137.999863     	0.656          
164.629079     	2.9843         
374.19884      	1.0157         
490.943966     	2.7165         
572.560057     	0.9265         
637.252946     	11.7082        
716.175929     	18.5699        
764.44051      	16.5973        
806.368469     	13.1322        
829.987872     	4.4668         
1216.446057    	52.9973        
1305.362271    	3.2676         
1355.639699    	8.9951         
1400.907077    	4.1849         
2333.040023    	43.0584        
2907.704883    	24.7019        
2978.047052    	33.0652        
3019.311822    	3.4479         
3090.016674    	6.636          
3140.597518    	21.2294        
