# Supplementary material for: C–H Bond Activation and C–C Coupling of Methane on a Single Cationic Platinum Center: A Spectroscopic and Theoretical Study
Source: Inorg Chem. 2022 Jul 12;61(29):11252–60. doi: 10.1021/acs.inorgchem.2c01328 (PMC9326971; doi:10.1021/acs.inorgchem.2c01328)
Supplement: Supplementary file 2 — ic2c01328_si_002.zip [file ic2c01328_si_002.zip › geometries-vibrations/PES3-HPtCH2CH3.txt]

78       0.000000000      0.425597000      0.000000000
6        0.705691000     -2.318630000      0.000000000
1        1.306199000     -2.164085000      0.897734000
1        1.306199000     -2.164085000     -0.897734000
6       -0.584718000     -1.550442000      0.000000000
1       -1.400079000      1.039085000      0.000000000
1       -1.186793000     -1.653808000     -0.901847000
1       -1.186793000     -1.653808000      0.901847000
1        0.435428000     -3.385414000      0.000000000

28.327298      	1.7821         
162.032486     	1.392          
191.258877     	0.1061         
462.85199      	3.522          
481.885039     	37.5352        
679.540678     	0.91           
841.84069      	2.39           
872.852657     	53.4795        
984.527981     	16.274         
1174.708218    	148.8587       
1195.175121    	0.6528         
1340.318743    	27.2404        
1405.725455    	18.6455        
1422.486473    	1.7906         
1440.476772    	5.7869         
2297.974329    	18.9178        
2889.402341    	68.4486        
2962.780513    	0.5865         
2972.844942    	8.7301         
3008.62766     	0.7442         
3037.635316    	0.0682         
