# Supplementary material for: C–H Bond Activation and C–C Coupling of Methane on a Single Cationic Platinum Center: A Spectroscopic and Theoretical Study
Source: Inorg Chem. 2022 Jul 12;61(29):11252–60. doi: 10.1021/acs.inorgchem.2c01328 (PMC9326971; doi:10.1021/acs.inorgchem.2c01328)
Supplement: Supplementary file 2 — ic2c01328_si_002.zip [file ic2c01328_si_002.zip › geometries-vibrations/PES4-HHPtC2H4.txt]

78      -0.362947000     -0.038237000      0.000026000
6        1.924800000     -0.629944000     -0.000065000
1        2.047235000     -1.181718000     -0.926453000
1       -0.935764000      1.020594000      0.955636000
6        1.798120000      0.744304000      0.000089000
1       -0.934117000      1.019379000     -0.957691000
1        1.873746000      1.309990000      0.920091000
1        1.873631000      1.310118000     -0.919835000
1        2.047579000     -1.182006000      0.926098000

129.972434     	0.2943         
192.078042     	4.2496         
227.977645     	8.7997         
282.287751     	0.0758         
459.678538     	6.8447         
514.889095     	0.0022         
677.752871     	6.9024         
808.156276     	0.8489         
949.863964     	0.2684         
971.348106     	20.3428        
1041.317407    	9.6567         
1198.502027    	0.1204         
1246.864966    	5.7247         
1429.191113    	17.5256        
1521.976366    	5.5861         
2207.849883    	7.8253         
2276.528696    	65.1068        
3019.043229    	11.9813        
3046.611211    	5.7552         
3110.631599    	1.4286         
3141.649483    	13.3993        
