# Supplementary material for: C–H Bond Activation and C–C Coupling of Methane on a Single Cationic Platinum Center: A Spectroscopic and Theoretical Study
Source: Inorg Chem. 2022 Jul 12;61(29):11252–60. doi: 10.1021/acs.inorgchem.2c01328 (PMC9326971; doi:10.1021/acs.inorgchem.2c01328)
Supplement: Supplementary file 2 — ic2c01328_si_002.zip [file ic2c01328_si_002.zip › geometries-vibrations/PES5-H2PtC2H4.txt]

78      -0.318751000      0.000001000      0.000000000
6        1.779981000     -0.689832000      0.000036000
1        1.901943000     -1.244953000     -0.923507000
1       -2.052519000      0.000384000      0.415150000
6        1.779984000      0.689826000     -0.000035000
1       -2.052524000     -0.000427000     -0.415147000
1        1.901952000      1.244950000      0.923505000
1        1.901959000      1.244855000     -0.923592000
1        1.901953000     -1.244864000      0.923591000

310.876367     	17.6973        
328.852213     	15.1362        
349.747565     	19.6714        
373.040175     	22.9708        
376.985941     	0              
616.840945     	0.9695         
813.632217     	0.3755         
931.077683     	18.4224        
993.610576     	0              
1026.457977    	18.2353        
1053.652218    	14.9968        
1195.082098    	0              
1268.774744    	0.3934         
1429.430315    	14.4891        
1519.996305    	28.7497        
1521.728143    	2.8148         
3022.466068    	6.7202         
3026.751722    	9.4007         
3102.810683    	0              
3126.298166    	9.814          
3135.010706    	0.4397         
