# Supplementary material for: C–H Bond Activation and C–C Coupling of Methane on a Single Cationic Platinum Center: A Spectroscopic and Theoretical Study
Source: Inorg Chem. 2022 Jul 12;61(29):11252–60. doi: 10.1021/acs.inorgchem.2c01328 (PMC9326971; doi:10.1021/acs.inorgchem.2c01328)
Supplement: Supplementary file 2 — ic2c01328_si_002.zip [file ic2c01328_si_002.zip › geometries-vibrations/PES6-PtC2H4.txt]

78       0.000000000      0.000000000      0.352936000
6        0.000000000      0.701230000     -1.682804000
6        0.000000000     -0.701230000     -1.682804000
1        0.920266000      1.255506000     -1.833838000
1       -0.920266000      1.255506000     -1.833838000
1        0.920266000     -1.255506000     -1.833838000
1       -0.920266000     -1.255506000     -1.833838000

360.412327     	14.8727        
373.025237     	5.2963         
628.892516     	3.5204         
802.755995     	1.0966         
980.350676     	0              
1027.038231    	37.8077        
1036.643462    	4.5076         
1177.248551    	0              
1211.004357    	5.7443         
1419.902393    	17.0379        
1496.84677     	2.5899         
3019.627557    	14.1143        
3022.523783    	7.7414         
3108.921974    	0              
3120.810391    	23.574         
