# Supplementary material for: C–H Bond Activation and C–C Coupling of Methane on a Single Cationic Platinum Center: A Spectroscopic and Theoretical Study
Source: Inorg Chem. 2022 Jul 12;61(29):11252–60. doi: 10.1021/acs.inorgchem.2c01328 (PMC9326971; doi:10.1021/acs.inorgchem.2c01328)
Supplement: Supplementary file 2 — ic2c01328_si_002.zip [file ic2c01328_si_002.zip › geometries-vibrations/PESA-PtCH32.txt]

78       0.000000000      0.000000000      0.236019000
6        0.000000000      1.621993000     -0.969024000
1        0.000000000      2.453088000     -0.256513000
1       -0.908501000      1.596214000     -1.567045000
6        0.000000000     -1.621993000     -0.969024000
1        0.000000000     -2.453088000     -0.256513000
1       -0.908501000     -1.596214000     -1.567045000
1        0.908501000     -1.596214000     -1.567045000
1        0.908501000      1.596214000     -1.567045000

111.448344     	0.5173         
115.326598     	0              
137.157709     	0.8316         
523.621714     	10.1982        
526.195027     	4.6358         
718.981072     	0              
726.072548     	4.2105         
738.051272     	21.9432        
828.416375     	6.6359         
1225.539031    	89.2498        
1254.374803    	12.6024        
1374.160394    	0              
1375.203047    	16.5056        
1380.060225    	6.0882         
1382.959458    	7.7266         
2916.946752    	27.5064        
2920.183545    	4.2521         
3026.746678    	3.6844         
3029.374699    	4.6096         
3057.840901    	0              
3062.550542    	2.5953         
