# Supplementary material for: C–H Bond Activation and C–C Coupling of Methane on a Single Cationic Platinum Center: A Spectroscopic and Theoretical Study
Source: Inorg Chem. 2022 Jul 12;61(29):11252–60. doi: 10.1021/acs.inorgchem.2c01328 (PMC9326971; doi:10.1021/acs.inorgchem.2c01328)
Supplement: Supplementary file 2 — ic2c01328_si_002.zip [file ic2c01328_si_002.zip › geometries-vibrations/PESTS1-CH3HPtCH2.txt]

78       0.071910000     -0.198621000      0.007635000
6        1.542297000      0.958617000      0.005099000
1        1.732145000      1.556756000      0.895115000
1        2.038956000      1.210119000     -0.929452000
6       -1.877788000      0.695397000      0.033762000
1       -2.435479000     -0.204854000      0.302444000
1       -1.760634000      1.401743000      0.849748000
1       -2.333254000      1.185216000     -0.827114000
1       -0.837782000      0.419408000     -1.119436000

-811.432936    	73.1976        
125.509949     	4.8636         
151.379655     	1.232          
220.730872     	0.7209         
421.372462     	4.5457         
450.035671     	3.0477         
673.223359     	15.0351        
746.191027     	10.5001        
865.451751     	4.5162         
891.439215     	11.8191        
911.338668     	15.5356        
1238.83938     	32.4149        
1301.992491    	0.8083         
1365.009608    	6.2332         
1405.904517    	10.5286        
2132.20162     	109.161        
2933.820387    	28.822         
2975.633013    	22.2957        
3029.826331    	6.1685         
3078.570092    	11.0022        
3108.535235    	19.548         
