# Supplementary material for: C–H Bond Activation and C–C Coupling of Methane on a Single Cationic Platinum Center: A Spectroscopic and Theoretical Study
Source: Inorg Chem. 2022 Jul 12;61(29):11252–60. doi: 10.1021/acs.inorgchem.2c01328 (PMC9326971; doi:10.1021/acs.inorgchem.2c01328)
Supplement: Supplementary file 2 — ic2c01328_si_002.zip [file ic2c01328_si_002.zip › geometries-vibrations/PESTS2-HPtCH2CH3.txt]

78      -0.312201000     -0.059124000     -0.019973000
6        0.946953000      1.327667000     -0.015526000
1        1.169099000      1.804063000     -0.968195000
1        1.334748000      1.749178000      0.903629000
6        1.806244000     -0.753831000      0.043331000
1        1.764257000     -1.353519000      0.944727000
1        1.759399000     -1.317618000     -0.887716000
1        2.661282000     -0.086960000      0.042865000
1       -0.856290000      0.373510000      1.355771000

-351.723164    	21.8962        
130.470335     	0.0644         
284.061008     	7.9373         
354.163296     	9.9078         
481.489085     	7.2531         
524.993391     	3.7059         
700.304983     	5.8307         
753.580681     	2.7969         
774.578368     	10.4095        
842.475652     	0.5646         
894.957599     	17.9112        
1175.010082    	27.2739        
1338.705924    	1.4306         
1374.349447    	11.1228        
1405.662696    	7.5394         
2211.128192    	41.6017        
2962.154572    	16.9495        
2997.113372    	26.8111        
3071.691143    	8.4296         
3109.920783    	9.9043         
3141.819039    	20.7715        
