# Supplementary material for: C–H Bond Activation and C–C Coupling of Methane on a Single Cationic Platinum Center: A Spectroscopic and Theoretical Study
Source: Inorg Chem. 2022 Jul 12;61(29):11252–60. doi: 10.1021/acs.inorgchem.2c01328 (PMC9326971; doi:10.1021/acs.inorgchem.2c01328)
Supplement: Supplementary file 2 — ic2c01328_si_002.zip [file ic2c01328_si_002.zip › geometries-vibrations/PESTS3-HPtCH2CH3.txt]

78      -0.371745000     -0.012463000     -0.024654000
6        1.986790000     -0.573928000      0.018561000
1        2.241882000     -1.076946000     -0.906387000
1        0.552118000     -1.248727000      0.325316000
6        1.601199000      0.796008000      0.012135000
1       -1.026514000      0.257140000      1.376466000
1        1.690301000      1.381090000      0.919663000
1        1.675403000      1.360671000     -0.913588000
1        2.334965000     -1.033620000      0.937381000

-939.029258    	68.2899        
173.529993     	4.0403         
258.065105     	5.386          
397.920481     	27.4941        
419.729088     	24.3377        
525.807221     	4.6793         
716.084749     	3.0912         
820.650167     	0.3656         
939.168065     	0.2849         
1033.040979    	17.5905        
1057.582852    	5.3464         
1156.694348    	2.6229         
1189.818102    	0.1215         
1421.020609    	14.6867        
1481.029562    	0.2125         
1967.561192    	73.3408        
2072.028737    	7.1535         
3012.281941    	10.7229        
3028.494909    	20.3018        
3105.964444    	4.3593         
3130.977155    	18.588         
