# Supplementary material for: C–H Bond Activation and C–C Coupling of Methane on a Single Cationic Platinum Center: A Spectroscopic and Theoretical Study
Source: Inorg Chem. 2022 Jul 12;61(29):11252–60. doi: 10.1021/acs.inorgchem.2c01328 (PMC9326971; doi:10.1021/acs.inorgchem.2c01328)
Supplement: Supplementary file 2 — ic2c01328_si_002.zip [file ic2c01328_si_002.zip › geometries-vibrations/PESTS4-HHPtC2H4.txt]

78      -0.349434000     -0.045281000     -0.000026000
6        1.841885000     -0.628358000      0.000122000
1       -1.036480000      1.243651000      0.617181000
1        1.970224000     -1.176789000      0.928131000
6        1.767880000      0.755660000     -0.000074000
1       -1.036174000      1.244560000     -0.615694000
1        1.864685000      1.316483000      0.920780000
1        1.864573000      1.316876000     -0.920697000
1        1.970441000     -1.176684000     -0.927933000

-783.043752    	114.8251       
55.537447      	0.4            
270.158968     	11.1276        
272.499772     	2.8706         
434.416537     	0.8534         
443.096582     	4.4323         
558.95086      	0.1193         
812.003102     	0.9475         
939.807586     	0.1756         
975.731342     	18.2463        
1046.559869    	8.5073         
1198.004999    	0.029          
1237.219771    	4.4179         
1426.137844    	16.8069        
1514.779839    	5.104          
2051.737113    	7.1118         
2121.024601    	62.0422        
3012.969477    	12.2906        
3047.518064    	5.0705         
3105.920018    	3.7847         
3143.147551    	14.0096        
