# Supplementary material for: C–H Bond Activation and C–C Coupling of Methane on a Single Cationic Platinum Center: A Spectroscopic and Theoretical Study
Source: Inorg Chem. 2022 Jul 12;61(29):11252–60. doi: 10.1021/acs.inorgchem.2c01328 (PMC9326971; doi:10.1021/acs.inorgchem.2c01328)
Supplement: Supplementary file 2 — ic2c01328_si_002.zip [file ic2c01328_si_002.zip › geometries-vibrations/PESTS5-H2PtC2H4.txt]

78      -0.324791000     -0.054300000      0.000001000
6        1.748271000     -0.601167000     -0.000038000
1        1.916306000     -1.140590000     -0.927574000
1       -1.443185000      1.317588000      0.415730000
6        1.708224000      0.796335000      0.000027000
1       -1.442613000      1.318040000     -0.415901000
1        1.823927000      1.354859000      0.920439000
1        1.824009000      1.355116000     -0.920212000
1        1.916300000     -1.140617000      0.927479000

-243.516657    	15.1235        
104.219904     	5.7648         
305.386361     	22.6057        
388.317384     	6.0757         
436.877524     	2.3546         
608.456362     	0.6417         
712.793636     	71.0409        
812.716634     	0.8838         
916.2911       	0.3838         
992.72031      	21.4108        
1049.147635    	11.5221        
1194.182035    	0.0071         
1217.475712    	1.3271         
1335.164066    	17.6989        
1424.028579    	15.4438        
1499.813127    	3.0144         
3002.686895    	10.726         
3043.12571     	5.0857         
3093.332522    	4.075          
3100.741867    	1.562          
3138.066012    	11.5701        
