# Supplementary material for: C–H Bond Activation and C–C Coupling of Methane on a Single Cationic Platinum Center: A Spectroscopic and Theoretical Study
Source: Inorg Chem. 2022 Jul 12;61(29):11252–60. doi: 10.1021/acs.inorgchem.2c01328 (PMC9326971; doi:10.1021/acs.inorgchem.2c01328)
Supplement: Supplementary file 2 — ic2c01328_si_002.zip [file ic2c01328_si_002.zip › geometries-vibrations/PESTSA-CH3PtHCH2.txt]

78      -0.049429000     -0.229032000     -0.007067000
6       -1.353618000      1.151418000     -0.056601000
1       -2.331924000      0.851427000     -0.425737000
1       -1.123358000      2.182918000      0.174521000
6        1.704679000      0.803512000     -0.019881000
1        2.397432000      0.070462000      0.404683000
1        1.910390000      1.029242000     -1.065695000
1        1.637818000      1.696338000      0.592798000
1       -0.741258000      0.304538000      1.329551000

-799.848905    	86.2679        
76.600512      	0.1859         
127.955125     	0.8966         
227.485855     	6.9871         
504.783732     	6.2053         
604.062553     	4.0678         
645.380964     	3.7023         
691.262255     	27.0765        
758.231734     	8.0153         
826.002336     	24.6527        
861.609969     	1.033          
1234.292311    	55.6615        
1319.394388    	1.3202         
1365.387811    	9.0948         
1401.605865    	4.1888         
1932.110311    	115.2559       
2920.66418     	16.0526        
2998.616969    	36.5802        
3030.526768    	2.3009         
3085.113615    	6.6247         
3154.588701    	24.2638        
